# Supplementary material for: Monetary policy reaction function: A Bayesian analysis for the BRICS
Source: PLoS One. 2024 Aug 28;19(8):e0307436. doi: 10.1371/journal.pone.0307436 (PMC11355566; doi:10.1371/journal.pone.0307436)
Supplement: S1 Fig — (ZIP) [file pone.0307436.s001.zip]

Archive with 5 entries (5 files):
- Fig A1.1.tif
- Fig A1.2.tif
- Fig A1.3.tif
- Fig A1.4.tif
- Fig A1.5.tif
